# Supplementary material for: Environmental Noise Exposure and Sleep Habits among Children in a Cohort from Northern Spain
Source: Int J Environ Res Public Health. 2022 Dec 6;19(23):16321. doi: 10.3390/ijerph192316321 (PMC9738338; doi:10.3390/ijerph192316321)
Supplement: Supplementary file 1 [file ijerph-19-16321-s001.zip]

Archive with 1 entries (1 files):
- ijerph-2031333-supplementary.pdf
